# Supplementary material for: Functional and Biological Characterization of the LGR5Δ5 Splice Variant in HEK293T Cells
Source: Int J Mol Sci. 2024 Dec 14;25(24):13417. doi: 10.3390/ijms252413417 (PMC11678308; doi:10.3390/ijms252413417)
Supplement: Supplementary file 1 [file ijms-25-13417-s001.zip]

Archive with 1 entries (1 files):
- ijms-3289137-supplementary.pdf
